# Supplementary material for: Ni-Based Molecular Sieves Nanomaterials for Dry Methane Reforming: Role of Porous Structure and Active Sites Distribution on Hydrogen Production
Source: Nanomaterials (Basel). 2024 Aug 5;14(15):1320. doi: 10.3390/nano14151320 (PMC11313978; doi:10.3390/nano14151320)
Supplement: Supplementary file 1 [file nanomaterials-14-01320-s001.zip]

Archive with 1 entries (1 files):
- nanomaterials-3097388-supplementary.pdf
